# Supplementary material for: Functional characterization of NRT1/PTR FAMILY transporters: looking for a needle in a haystack
Source: New Phytol. 2025 Nov 23;249(3):1124–44. doi: 10.1111/nph.70730 (PMC12780319; doi:10.1111/nph.70730)
Supplement: Supplementary file 1 — Table S1 NPF in Arabidopsis thaliana (expanded) and in other plant species. Please note: Wiley is not responsible for the content or functionality of any Supporting Information supplied by the authors. Any queries (other than missing material) should be directed to the New Phytologist Central Office. [file NPH-249-1124-s001.xlsx]

## Sheet: ARABIDOPSIS SUPPLEMENTARY
Supplementary Table 1: NPF in Arabidopsis thaliana (expanded) and in other plant species. Abbreviations used: 4-methylthiobutyl (4MTB), abscisic acid (ABA), auxin (IAA), chloride (Cl-), gibberellins (GA), glucosinolates (GSL), indole-3-butyric acid (IBA), jasmonates (JA and JA-Ile), lithium (Li+), sodium (Na+), potassium (K+). In cellular localization column: plasma membrane (PM), tonoplast (TP),…
AT	NPF name	other name	Nitrate transport	Other substrates		Characterisation system	ExxER/K motif	Cellular localization	Tissues expression	References
At3g16180	NPF1.1	NRT1.11	YES (Km 7,2 mM)	GA, JA-Ile		Oocytes and Yeast	YES (EGFEK)	PM	Companion cells of the major veins leaves	Hsu & Tsay, 2013; Chiba et al., 2015
At1g52190	NPF1.2	NRT1.12	YES (Km 9,2 mM)	GA, JA-Ile		Oocytes and Yeast	YES (EAFEK)	PM	Companion cells of the major veins leaves	Hsu & Tsay, 2013; Chiba et al., 2015
At5g11570	NPF1.3		YES (Km 2,5 - 10 mM)			Oocytes and Yeast	NO	PM		Chen & Ho, 2022
At3g45720	NPF2.1			GA	GA24	Oocytes	NO			Wulff et al., 2019
At3g45690	NPF2.2						NO
At3g45680	NPF2.3	NAXT2	YES	GA	GA1, GA3, GA4, GA24	Bacteria, Oocytes and Yeast	NO	PM	Root pericycle cells (mature roots)	Chiba et al., 2015; Taochy et al., 2015; Wulff et al., 2019
At3g45700	NPF2.4		YES	Cl-, GA, ±JA-Ile	GA1, GA3, GA4, GA19, GA24	Oocytes and Yeast	NO	PM	Root stelar cells (also in leaves, flowers and siliques)	Chiba et al., 2015; Li et al., 2016; Wulff et al., 2019
At3g45710	NPF2.5			Cl-, GA, ABA	GA1, GA3, GA4, GA8, GA19, GA24	Oocytes and Yeast	NO	PM	Root cortical cells	Chiba et al., 2015; Li et al., 2017a; Wulff et al., 2019
At3g45660	NPF2.6			GA, ±JA-Ile	GA1, GA4	Yeast	NO			Chiba et al., 2015
At3g45650	NPF2.7	NAXT1	YES (Km 5mM)	GA, ±JA-Ile	GA1, GA3, GA4, GA8, GA24	Liposomes, Oocytes and Yeast	NO	PM	Root cortical cells (mature roots)	Segonzac et al., 2007; Chiba et al., 2015; Wulff et al., 2019
At5g28470	NPF2.8	FST1	NO influx	Flavonoids		Bacteria	YES (ESFEK)	PM	Anther (tapetum)	Léran et al., 2015; Grunewald et al. 2020
At1g18880	NPF2.9	NRT1.9/GTR3	YES (Km 7mM)	GA, GSL	I3M, GA4, GA24	Oocytes	YES (ETFEK)	PM	Root phloem (companion cells)	Wang & Tsay, 2011; Jorgensen et al., 2017; Wulff et al., 2019; Kanstrup et al. 2023
At3g47960	NPF2.10	GTR1	YES	GA, GSL, JA, ±JA-Ile	4MTB, I3M, GA1, GA3	Oocytes and Yeast	YES (ETFEK)	PM	Leaves (adjacent mesophyll cells)	Nour-Eldin et al., 2012; Andersen et al., 2013; Chiba et al., 2015; Saito et al., 2015; Ishimaru et al., 2017; Jorgensen et al., 2017; Xu et al., 2017; Kuo et al., 2020; Kanstrup et al. 2023; Binenbaum et al., 2023
At5g62680	NPF2.11	NRT1.10/GTR2	YES	GA, GSL	4MTB, I3M, GA4, GA24	Oocytes	YES (ETFEK)	PM	Leaves vascular tissue	Nour-Eldin et al., 2012; Andersen et al., 2013; Jorgensen et al., 2017; Xu et al., 2017; Wulff et al., 2019; Kanstrup et al. 2023
At1g27080	NPF2.12	NRT1.6	YES (Km 6mM)	ABA, GA	GA1, GA3, GA8, GA24	Oocytes and Yeast	YES (ETLEK)	PM	Vascular tissue of siliques	Almagro et al., 2008; Chiba et al., 2015; Saito et al., 2015; Wulff et al., 2019; Binenbaum et al., 2023;
At1g69870	NPF2.13	NRT1.7	YES (Km 2,8mM)	ABA, GA, GSL, ±JA-Ile	GA1, GA3, GA4, GA19, GA24, 4MTB	Oocytes and Yeast	YES (ETLER)	PM	Older leaves phloem	Fan et al., 2009; Chiba et al., 2015; Jorgensen et al., 2017; Wulff et al., 2019; Binenbaum et al., 2023
At1g69860	NPF2.14		NO influx	ABA, GA	GA3, GA4, GA7, GA9, GA12	Oocytes	YES (ETLER)	TP	Root pericycle cells	Binenbaum et al., 2023
At1g68570	NPF3.1	NITR	YES	ABA, GA, JA-Ile, nitrite		Oocytes and Yeast	YES (EICEK)	PM	Root endodermis cells, vascular tissue and leaves	Sugiura et al., 2007; Pike et al., 2014; Chiba et al., 2015; David et al., 2016; Tal et al., 2016; Binenbaum et al., 2023
At3g25260	NPF4.1	AIT3		ABA, GA		Insect cells and Yeast	NO (ETMEN)	PM	Endosperm	Kanno et al., 2012; Kanno et al., 2013; Sirlin-Josserand et al., 2024
At3g25280	NPF4.2	AIT4		ABA		Oocytes and Yeast	NO			Kanno et al., 2012; Léran et al., 2020
At1g59740	NPF4.3	NRT1.14	NO influx			Oocytes	NO			Kanno et al., 2012; Léran et al., 2015; Léran et al., 2020
At1g33440	NPF4.4	NRT1.13	NO influx, transceptor?			Oocytes and Yeast	NO	PM	Xylem parenchyma cells	Kanno et al., 2012; Léran et al., 2020; Chen et al., 2021a
At1g27040	NPF4.5	AIT2	NO influx	ABA		Oocytes and Yeast	NO (EILEN)			Kanno et al., 2012; Léran et al., 2015; Léran et al., 2020
At1g69850	NPF4.6	NRT1.2/AIT1	YES (KM 5.9 mM)	ABA, K+, Na+, Li+		Insect cells, Oocytes and Yeast	NO (EILEN)	PM	Root hair and root epidermis	Huang et al., 1999; Kanno et al., 2013; Léran et al., 2020; Shimizu et al., 2021, Liu et al., 2025
At5g62730	NPF4.7			ABA		Oocytes	NO (EVLEN)			Léran et al., 2020
At2g40460	NPF5.1		NO influx	ABA, GA		Oocytes and Yeast	YES (EAFER)		Seed coat, leaves vascular tissues and mesophyll	Chiba et al., 2015; Léran et al., 2015; Shimizu et al., 2021; Shimizu et al., 2022
At5g46050	NPF5.2	PTR3		ABA, dipeptides, GA		Yeast	YES (EVFER)		Roots, leaves and seeds	Karim et al., 2005; Karim et al., 2007; Chiba et al., 2015
At5g46040	NPF5.3		NO influx	ABA		Oocytes and Yeast	YES (EVFER)			Chiba et al., 2015; Léran et al., 2015
At3g54450	NPF5.4		NO influx				YES (EIAER)			Léran et al., 2015
At2g38100	NPF5.5		YES			Oocytes	NO		Embryo	Léran et al., 2015
At2g37900	NPF5.6			GA		Yeast	YES (EFSER)			Chiba et al., 2015
At3g53960	NPF5.7		NO influx	ABA, GA, JA-Ile		Yeast	YES (EFSER)			Chiba et al., 2015; Léran et al., 2015
At5g14940	NPF5.8	NAET1	YES	Nicotianamine		Oocytes and Yeast	NO	SV	Vascular bundle (Roots and Leaves)	Chao et al., 2021; Chen et al., 2021b
At3g01350	NPF5.9	NAET2	YES	Nicotianamine		Oocytes and Yeast	NO	SV	Vascular bundle (Roots and Leaves)	Chao et al., 2021; Chen et al., 2021b
At1g22540	NPF5.10		YES (KM 1,902 mM)			Oocytes	YES (EVAER)	TP	Vascular tissue (Roots and Leaves)	Lu et al., 2022
At1g72130	NPF5.11		YES (KM 2,57 mM)			Oocytes	NO	TP	Vascular stele (Roots and Leaves)	He et al., 2017
At1g72140	NPF5.12	TOB1	YES (KM 4,84 mM)	IBA		Oocytes and yeast	YES (EVAEK)	TP and PM	Vascular stele (Roots and old Leaves)	He et al., 2017; Dölfors et al., 2024, Michniewicz et al., 2019
At1g72125	NPF5.13	NRT1.16					YES (EVAER)
At1g72120	NPF5.14	NRT1.15	YES (KM 5,37 mM)			Oocytes	YES (EVAER)	TP	Vascular tissue (Roots and Leaves)	Lu et al., 2022
At1g22570	NPF5.15						YES (EVAER)
At1g22550	NPF5.16		YES (KM 2,91 mM)			Oocytes	YES (EVGER)	TP	Vascular stele (Roots and young Leaves)	He et al., 2017; Lu et al., 2022
At5g13400	NPF6.1						YES (EMAER)
At2g26690	NPF6.2	NRT1.4	YES			Oocytes and Yeast	YES (EVVER)	PM	Petiole	Chiu et al., 2004; Morales de los Rios et al., 2021
At1g12110	NPF6.3	NRT1.1	YES, transceptor	Cl-, Chlorate, IAA		Liposomes, Oocytes and Yeast	YES (EAVER)	PM	Root epidermal cells and Guard cells	Tsay et al., 1993; Guo et al., 2003; Ho et al., 2009; Krouk et al.,2010; Parker & Newstead, 2014
At3g21670	NPF6.4	NRT1.3/NTP3					YES (ELSER)	PM	Leaves mesophyll cells and stem cortex cells	Tong et al., 2016
At5g19640	NPF7.1			IAA			NO	PM	Flowers (anther and pollen)	Babst et al., 2019
At4g21680	NPF7.2	NRT1.8	YES			Oocytes	NO	PM	Xylem parenchyma cells, flowers and siliques	Tsay et al., 2007; Li et al., 2010
At1g32450	NPF7.3	NRT1.5	YES	IBA, K+		Oocytes and Yeast	NO	PM	Root pericycle cells	Lin et al., 2008; Li et al., 2017b; Watanabe et al., 2020
At3g54140	NPF8.1	PTR1	NO influx	Di and tripeptide, dimethylarsenate		Protoplast	YES (ECCER)	PM	Vascular tissue (Root and Leaves)	Dietrich et al., 2004; Komarova et al., 2012; Léran et al., 2015, Tang et al., 2017
At5g01180	NPF8.2	PTR5	NO	Dipeptide, dimethylarsenate		Protoplast	YES (ECCER)	PM	Flower (ovule and pollen)	Hammes et al., 2010, Tang et al., 2017
At2g02040	NPF8.3	PTR2	NO influx	Dipetide		Oocytes and Yeast	YES (ECCER)	TP		Chiang et al., 2004; Karim et al., 2007; Léran et al., 2015
At2g02020	NPF8.4	PTR4	NO	Glycerate		Oocytes and Protoplast	YES	TP	Phloem parenchyma cells (Root and Leaves)	Komarova et al., 2012; Weichert et al., 2012; Lin & Tsay, 2023
At1g62200	NPF8.5	PTR6	YES (KM 1,56 mM)			Oocytes	YES (ECCER)	TP	Old leaves and pollen	Weichert et al., 2012; Lu et al., 2022
								SV: Secretory Vesicules
								PM: Plasma Membrane
								TP: Tonoplast

## Sheet: OTHER SUPPLEMENTARY
Gene	Accession no.		NPF name	Specy	Other name	Nitrate transport	Other substrates	Tested and non transported	Characterisation system	Cellular localisation	Tissues expression	References
		NPF1	MtNPF1.7	Medicago truncatula	MtNIP/LATD	YES (Km 160 µM)			Oocytes		Roots	Veereshlingam et al., 2004; Yendrek et al., 2010; Bagchi et al., 2012; Salehin et al., 2013; Pellizzaro et al., 2017
Solyc03g120550		NPF1	SlNPF1.3	Solanum lycopersicum			α-Tomatine		Oocytes			Kazachkova et al. 2021
Solyc03g120570		NPF1	SlNPF1.5	Solanum lycopersicum	GORKY		α-Tomatine		Oocytes	TP		Kazachkova et al. 2021
Solyc03g120590		NPF1	SlNPF1.6	Solanum lycopersicum			α-Tomatine		Oocytes			Kazachkova et al. 2021
		NPF2B		Brassica juncea	BjuGTR1		GSL		Cell suspension			Nambiar et al., 2021
		NPF2B		Brassica juncea	BjuGTR2		GSL		Cell suspension			Nambiar et al., 2021
BrF01711		NPF2B		Brassica rapa	BrGTR1		GSL		Oocytes			Jorgensen et al., 2017
BrH02396		NPF2B		Brassica rapa	BrGTR3		GSL		Oocytes			Jorgensen et al., 2017
		NPF2B		Carica papaya	CpGTRL1		GSL		Oocytes			Jorgensen et al., 2017
		NPF2B		Carica papaya	CpGTRL2		GSL		Oocytes			Jorgensen et al., 2017
	KX372303	NPF2A	CrNPF2.9	Catharanthus roseus			Strictosidine		Oocytes	TP	Leaf epidermis	Payne et al. 2017; Kanstrup et Nour-Eldin 2022
Me15G180400		NPF2B	MeNPF2.7	Manihot esculenta	MeCGTR1		Prunasin and Linamarin		Oocytes			Jorgensen et al., 2017; Kanstrup et Nour-Eldin 2022
Me14G074000		NPF2B		Manihot esculenta			GSL		Oocytes			Jorgensen et al., 2017
Loc_Os12g44100	AK068351	NPF2B	OsNPF2.2	Oryza sativa	OsPTR2	YES (Km 16mM)		No di-/tripeptides	Oocytes and yeast	PM	Xylem	Ouyang et al., 2010; Li et al., 2014
	AK099321	NPF2B	OsNPF2.4	Oryza sativa		YES (Km 3 mM)			Oocytes	PM	Root, vascular tissue, leaves and seeds	Xia et al., 2015
	Z69370	NPF3	CsNPF3.2	Cucumis sativus			Nitrite		Yeast	CM	Leaves	Sugiura et al., 2007
		NPF3	MtNPF3.1	Medicago truncatula			GA4		oocytes			Tal et al., 2016
Loc_Os06g15370		NPF3	OsNPF3.1	Oryza sativa		YES	ABA, GA		Oocytes	PM	Root and leaves	Tal et al., 2016; Yang et al., 2022; Hang et al., 2024
GSVIVT01025795001		NPF3	VvNPF3.2	Vitis vinifera		YES (Km 23 mM)	Nitrite		Oocytes	PM	Petioles and vascular tissues in leaves	Pike et al., 2014
		NPF4	LjNPF4.6	Lotus japonicus		YES	ABA		Oocytes		Root	Alves et al., 2024
		NPF4	OsNPF4.1	Oryza sativa	SP1	NO		No di/tripeptide or Histidine	Oocytes	PM	Panicle	Li et al., 2009
		NPF4	OsNPF4.5	Oryza sativa		YES (Km 1.95 mM)			Oocytes		Root cells containing arbuscules	Wang et al., 2020
Loc_Os01g65200		NPF5	OsNPF5.16	Oryza sativa		YES (Km 3,9 mM)			Oocytes	PM	Root & tiller	Wang et al., 2022
Loc_Os10g33210		NPF5	OsNPF5.2	Oryza sativa	OsPTR3	NO		No dipetide	Yeast			Ouyang et al., 2010
		NPF6		Alnus glutinosa	AgDCAT1		Dicarboxylates	No allantoin, citrulline, NH4+, dipeptides, Glu	Oocytes and yeast		Nodules	Jeong et al., 2004
		NPF6	BnaNPF6.3	Brassica napus	BnNRT1.2/ BnNRT1B	YES	Histidine		Oocytes			Zhou et al., 1998; Wen et al., 2020
Medtr4g101380		NPF6	MtNPF6.5	Medicago truncatula	MtNRT1.1A	YES	Cl- (Selective)		Oocytes	PM	Root (epidermis)	Xiao et al., 2021
Medtr5g012290		NPF6	MtNPF6.7	Medicago truncatula	MtNRT1.1B	YES (Selective)	Cl-		Oocytes	PM	Root (epidermis)	Xiao et al., 2021
Medtr5g093170.1		NPF6	MtNPF6.8	Medicago truncatula	MtNRT1.3	YES	ABA		Oocytes	PM	Shoot and Roots (Pericycle)	Morère-Le Paven et al., 2011; Pellizzarro et al., 2014; Pellizzaro et al., 2017
		NPF6	OsNPF6,1	Oryza sativa		YES			Oocytes			Tang et al., 2019
Loc_Os08g05910.1		NPF6	OsNPF6.3	Oryza sativa	OsNRT1.1A	YES			Oocytes	TP	Root (epidermis and vascular tissue) and leaf parenchyma	Wang et al., 2018b
Loc_Os10g40600.1		NPF6	OsNPF6.5	Oryza sativa	OsNRT1.1B	YES	ABA (receptor)		Oocytes	PM	Root (epidermis and vascular tissue) and guard cells	Hu et al., 2015; Ma et al., 2025
		NPF6	SaNPF6.3	Suaeda altissima	SaNRT1.1	YES			Yeast			Nedelyaeva et al., 2023
Zm00001eb416090		NPF6	ZmNPF6.4	Zea mays	ZmNRT1.1A	YES	Cl-		Oocytes	PM	Root	Wen et al., 2017
Zm00001eb373840		NPF6	ZmNPF6.6	Zea mays	ZmNRT1.1B	YES (Selective)	Cl-		Oocytes	PM	Root	Wen et al., 2017; Cao et al., 2024
Zosma170g00490.1		NPF6	ZosmaNPF6.3	Zostera marina		YES (Km 11.1 μM)			Yeast	PM	Leaves	Rubio et al., 2023
		NPF7	MtNPF7.6	Medicago truncatula		YES (Km 0.15 mM)			Oocytes	PM	Nodule vasculature	Wang et al., 2020
Loc_Os04g50950		NPF7	OsNPF7.3	Oryza sativa	OsPTR6		di/tripeptides		Yeast	VM	Lateral roots and stem	Ouyang et al., 2010; Fan et al., 2014; Fang et al., 2017
Loc_Os02g46460		NPF7	OsNPF7.9	Oryza sativa		YES (Km 7.59)			Oocytes	PM	Xylem parenchyma in roots, leaves & young panicles	Guan et al., 2022
Loc_Os07g41250		NPF7	OSNPF7.1	Oryza sativa	OsPTR4	NO		No dipeptides/tripeptides	Yeast			Ouyang et al., 2010
		NPF7	SlNPF7.7	Solanum lycopersicum	SlNRT1.5		potassium		Oocytes	PM	Root stele	Martínez-Martínez et al., 2024
		NPF7	ZmNPF7.9	Zea mays	ZmSUGCAR1	YES (Km 16.13 mM)	potassium, sucrose, glucose		Oocytes	PM	Basal endosperm transfer layer	Wei et al., 2021; Yang et al., 2022
Zm00001eb251130		NPF7	ZmNPF7.10	Zea mays		YES	potassium		Oocytes	PM	Nodes in the stalk	Hu et al., 2025
		NPF8		Hordeum vulgare	HvPTR1		Dipeptide Ala-Phe		Oocytes		Grain	West et al., 1998
Loc_Os04g50940		NPF7	OsNPF7.4	Oryza sativa	OsPTR5	NO		No dipeptides/tripeptides	Yeast		root	Ouyang et al., 2010
Loc_Os01g04950		NPF8	OsNPF8.1	Oryza sativa	OsPTR7	NO	DMA: dimethyarsenate		Oocytes and yeast	PM	Leaves, Root and Node I	Ouyang et al., 2010; Tang et al., 2017
Loc_Os07g01070		NPF8	OsNPF8.2	Oryza sativa	OsPTR1	NO		No dipeptides/tripeptides	Yeast			Ouyang et al., 2010
Loc_Os03g51050		NPF8	OsNPF8.3	Oryza sativa	OsPTR8	NO		No dipeptides/tripeptides	Yeast			Ouyang et al., 2010
		NPF8	OsNPF8.9	Oryza sativa	OsNRT1	YES (Km 9.1 ± 1.8 mM)		No di-/tripeptides	Oocytes and yeast		Root (epidermis) and root hairs	Lin et al., 2000; Xia et al., 2015
		NPF8	OsNPF8.20	Oryza sativa	OsPTR9	NO		No di-/tripeptides, aa, NH4+ or carboxylates	Oocytes and yeast	PM		Fang et al., 2013
Phatr3_J47148		NPF8		Phaeodactylum tricornutum	PtNPF1	NO			Oocytes	VM		Santin et al., 2024
		NPF8		Vicia faba	VfPTR1		Dipeptide His-Ala		Yeast		Seeds, cotyledons and roots	Miranda et al., 2003

## Sheet: REFERENCES NOT INCLUDED IN TEXT
Fang Z, Xia K, Yang X, Grotemeyer MS, Meier S, Rentsch D, Xu X & Zhang M (2013) Altered expression of the PTR/NRT1 homologue OsPTR9 affects nitrogen utilization efficiency, growth and grain yield in rice. Plant biotechnology journal, 11(4): 446–458. https://doi.org/10.1111/pbi.12031
Jeong J, Suh S, Guan C, Tsay YF, Moran N, Oh CJ, An CS, Demchenko KN, Pawlowski K & Lee Y (2004). A nodule-specific dicarboxylate transporter from alder is a member of the peptide transporter family. Plant physiology, 134(3): 969–978. https://doi.org/10.1104/pp.103.032102
Li S, Qian Q, Fu Z, Zeng D, Meng X, Kyozuka J, Maekawa M, Zhu X, Zhang J, Li J, et al (2009) Short panicle1 encodes a putative PTR family transporter and determines rice panicle size. Plant J 58: 592–605
Lin CM, Koh S, Stacey G, Yu SM, Lin TY & Tsay YF (2000). Cloning and functional characterization of a constitutively expressed nitrate transporter gene, OsNRT1, from rice. Plant physiology, 122(2) : 379–388. https://doi.org/10.1104/pp.122.2.379
Miranda M, Borisjuk L, Tewes A, Dietrich D, Rentsch D, Weber H & Wobus U (2003) Peptide and amino acid transporters are differentially regulated during seed development and germination in faba bean. Plant physiology, 132(4): 1950–1960. https://doi.org/10.1104/pp.103.024422
Ouyang J, Cai z, Xia K, Wang Y, Duan J, Zhang M (2010) Identification and analysis of eight peptide transporter homologs in rice. Plant Science, Vol 179 (4): 374-382. https://doi.org/10.1016/j.plantsci.2010.06.013
Salehin M, Huang YS, Bagchi R, Sherrier DJ & Dickstein R (2013) Allelic differences in Medicago truncatula NIP/LATD mutants correlate with their encoded proteins’ transport activities in planta. Plant Signaling & Behavior, 8:2, e22813, DOI: 10.4161/psb.22813
Veereshlingam H, Haynes JG, Penmetsa RV, Cook DR, Sherrier DJ, Dickstein R (2004) nip, a symbiotic Medicago truncatula mutant that forms root nodules with aberrant infection threads and plant defense‐like response. Plant Physiology 136: 3692–3702.
Wei YM, Ren ZJ, Wang BH, Zhang L, Zhao YJ, Wu JW, Li LG, Zhang XS & Zhao XY (2021) A nitrate transporter encoded by ZmNPF7.9 is essential for maize seed development. Plant Science Vol 308: 110901. https://doi.org/10.1016/j.plantsci.2021.110901.
Wen J, Li PF, Ran F, Guo PC, Zhu JT, Yang J, Zhang LL, Chen P, Li JN & Du H (2020) Genome-wide characterization, expression analyses, and functional prediction of the NPF family in Brassica napus. BMC Genomics 21: 871. https://doi.org/10.1186/s12864-020-07274-7
West CE, Waterworth WM, Stephens SM, Smith CP & Bray CM (1998) Cloning and functional characterisation of a peptide transporter expressed in the scutellum of barley grain during the early stages of germination. The Plant journal, 15(2): 221–229. https://doi.org/10.1046/j.1365-313x.1998.00199.x
Yendrek CR, Lee YC, Morris V, Liang Y, Pislariu CI, Burkart G, Meckfessel MH, Salehin M, Kessler H, Wessler H et al. (2010) A putative transporter is essential for integrating nutrient and hormone signaling with lateral root growth and nodule development in Medicago truncatula: Molecular characterization of the LATD/NIP gene. The Plant Journal 62: 100–112.
Zhou JJ, Theodoulou FL, Muldin I, Ingemarsson B & Miller AJ (1998) Cloning and Functional Characterization of a Brassica napus Transporter That Is Able to Transport Nitrate and Histidine. Journal of Biological Chemistry, Vol 273 (20): 12017-12023. https://doi.org/10.1074/jbc.273.20.12017.
